# Supplementary material for: Case study on communicating with research ethics committees about minimizing risk through software: an application for record linkage in secondary data analysis
Source: JAMIA Open. 2024 Feb 29;7(1):ooae010. doi: 10.1093/jamiaopen/ooae010 (PMC10903982; doi:10.1093/jamiaopen/ooae010)
Supplement: ooae010_Supplementary_Data [file ooae010_supplementary_data.zip]

Archive with 3 entries (3 files):
- irb_app_template_mindfirl.pdf
- MINDFIRL_training_Delphi_ELSI.pdf
- IRB_Delphi_slides to accompany IRB template.pdf
